# Supplementary material for: Incidence and Treatments of Bovine Mastitis and Other Diseases on 37 Dairy Farms in Wisconsin
Source: Pathogens. 2022 Nov 1;11(11):1282. doi: 10.3390/pathogens11111282 (PMC9698317; doi:10.3390/pathogens11111282)
Supplement: Supplementary file 1 [file pathogens-11-01282-s001.zip]

Archive with 1 entries (1 files):
- pathogens-1969377-supplementary.pdf
